# Supplementary material for: University Students’ Lifestyle Behaviors during the COVID-19 Pandemic: A Four-Wave Longitudinal Survey
Source: Int J Environ Res Public Health. 2021 Aug 26;18(17):8998. doi: 10.3390/ijerph18178998 (PMC8430950; doi:10.3390/ijerph18178998)
Supplement: Supplementary file 1 [file ijerph-18-08998-s001.zip]

Archive with 1 entries (1 files):
- ijerph-1323119-supplementary.pdf
